# Supplementary material for: Health Risks Associated with Informal Electronic Waste Recycling in Africa: A Systematic Review
Source: Int J Environ Res Public Health. 2022 Nov 1;19(21):14278. doi: 10.3390/ijerph192114278 (PMC9655142; doi:10.3390/ijerph192114278)
Supplement: Supplementary file 1 [file ijerph-19-14278-s001.zip]

Archive with 1 entries (1 files):
- ijerph-1882506-supplementary.pdf
